# Supplementary material for: De novo transcriptome assembly using Illumina sequencing and development of EST-SSR markers in a monoecious herb Sagittaria trifolia Linn
Source: PeerJ. 2022 Oct 26;10:e14268. doi: 10.7717/peerj.14268 (PMC9617548; doi:10.7717/peerj.14268)
Supplement: Supplemental Information 3 [file peerj-10-14268-s003.csv]

indival	NKKSSR001		NKKSSR003		NKKSSR004		NKKSSR007		NKKSSR009		NKKSSR0010		NKKSSR0011		NKKSSR0013		NKKSSR0014		NKKSSR0017		NKKSSR0018		NKKSSR0019		NKKSSR0020		NKKSSR0021		NKKSSR0022		NKKSSR0023		NKKSSR0024		NKKSSR0025		NKKSSR0026		NKKSSR0027		NKKSSR0028		NKKSSR0030		NKKSSR0032		NKKSSR036		NKKSSR038
1	230	230	250	264	294	320	224	224	178	196	223	223	260	260	199	211	238	238	210	210	263	277	224	230	286	293	279	279	249	249	176	176	267	273	191	194	202	202	126	144	211	221	297	297	246	246	272	274	107
2	230	236	250	264	264	264	224	224	178	178	223	223	260	260	205	211	241	244	210	210	263	277	230	230	293	300	282	282	245	249	176	176	267	293	194	197	199	202	123	133	207	207	297	297	246	254	272	280	107
3	230	233	250	267	291	324	224	224	178	187	214	220	260	260	194	194	244	244	204	207	263	263	206	224	283	285	280	280	249	249	176	176	273	293	191	197	199	202	130	150	207	207	297	297	246	251	280	286	107
4	230	236	259	259	294	320	218	224	178	187	220	220	260	260	211	211	238	247	207	210	263	263	224	237	279	305	279	279	245	249	176	176	273	298	197	200	199	202	125	132	207	221	297	297	246	254	274	280	107
5	230	239	259	267	267	267	218	224	178	187	215	223	260	263	199	199	238	244	216	216	263	263	230	237	293	301	259	259	245	249	173	176	273	293	180	204	199	202	123	136	221	221	297	300	246	258	274	280	107
6	230	230	259	259	259	259	224	224	185	187	220	220	220	220	208	208	241	241	220	220	263	263	224	237	283	283	279	279	245	249	175	175	253	267	200	200	202	210	130	149	207	207	297	297	258	258	258	258	107
7	230	233	259	259	259	259	224	224	178	178	215	215	263	263	192	192	238	241	207	207	256	263	212	230	279	286	279	285	249	249	173	176	290	293	180	194	202	205	130	150	207	207	297	300	251	254	274	274	107
8	230	233	259	259	259	259	224	224	178	178	215	215	263	263	192	192	238	241	207	207	256	263	212	230	279	286	279	285	249	249	173	176	290	293	180	194	202	205	130	150	207	214	297	300	251	254	274	274	107
9	230	233	259	259	259	259	224	224	178	178	215	215	263	263	192	192	238	241	207	207	256	263	212	230	279	285	279	285	249	249	173	176	290	293	180	194	202	205	130	150	207	214	297	300	251	254	274	274	107
10	230	233	259	259	320	320	224	224	178	178	215	223	260	263	194	211	238	238	207	207	263	263	230	237	279	293	285	285	249	249	176	176	273	293	194	197	202	202	130	150	207	214	297	300	246	254	272	274	107
11	230	230	259	259	289	320	224	224	178	193	214	223	257	263	192	192	241	244	207	207	263	263	230	230	279	279	279	285	249	249	173	176	290	293	180	194	205	207	130	150	214	214	300	303	254	254	274	274	107
12	224	230	259	264	264	264	224	224	178	178	220	223	260	263	211	211	238	244	210	213	263	277	224	230	279	293	282	282	245	251	176	176	267	270	194	204	199	202	123	126	207	207	297	297	246	254	272	274	107
13	230	239	259	259	303	320	218	224	178	193	215	223	257	263	192	192	241	244	207	216	256	263	212	230	279	283	279	285	245	245	176	178	293	293	180	194	205	207	130	150	207	207	297	303	246	254	254	254	107
14	230	239	259	259	303	320	218	224	178	193	215	223	257	263	192	211	241	244	207	216	256	263	212	230	279	283	279	285	245	245	176	178	293	293	180	194	205	207	130	150	207	214	297	303	246	254	254	254	107
15	230	236	250	267	294	294	224	224	178	184	214	223	254	254	254	254	238	241	216	216	263	263	227	227	283	283	282	282	249	249	176	176	273	273	191	197	207	207	130	150	214	214	300	300	254	254	277	277	107
16	230	230	250	259	300	300	218	218	187	193	220	220	257	257	257	257	241	241	216	216	216	216	230	237	282	290	279	279	251	251	176	176	270	270	194	200	202	202	130	130	207	214	303	303	258	258	258	258	107
17	230	236	250	259	320	324	224	224	178	193	215	215	254	257	192	192	241	241	210	216	256	263	212	227	279	286	279	279	249	249	176	178	275	293	180	197	202	207	150	150	211	214	297	297	254	258	274	277	107
18	230	239	259	259	320	320	224	224	178	178	215	215	263	263	208	211	238	244	207	207	256	263	212	230	279	279	285	285	249	249	173	176	290	293	194	194	205	205	130	150	207	214	297	297	246	254	274	274	107
19	230	230	250	250	317	317	218	224	184	193	223	223	251	251	194	208	250	250	210	216	263	263	237	237	290	290	275	285	249	249	176	176	273	275	188	194	202	202	150	150	211	211	211	211	254	254	280	280	107
20	236	236	259	267	267	267	224	224	184	184	214	223	223	223	192	192	241	244	207	210	263	266	227	230	283	294	285	285	249	249	176	176	267	273	182	191	199	202	123	133	214	214	297	300	254	258	258	258	107
[truncated: 7 more columns]
